# Supplementary material for: Multiple neonicotinoids in children’s cerebro-spinal fluid, plasma, and urine
Source: Environ Health. 2022 Jan 11;21:10. doi: 10.1186/s12940-021-00821-z (PMC8750865; doi:10.1186/s12940-021-00821-z)
Supplement: Supplementary file 6 — Additional file 6: Supplementary Table 4. (models summary). Summary statistics of the regression models, with or without extreme value (cook distance > 1). [file 12940_2021_821_MOESM6_ESM.xlsx]

## Sheet: models_summary
Model	r.squared	adj.r.squared	sigma	statistic	p.value	df	logLik	AIC	BIC	deviance	df.residual	nobs
csf_vs_urine_full	0.957964	0.954461	0.00569492	273.469	1.26771e-09	1	53.5685	-101.137	-99.2197	0.000389185	12	14
csf_vs_urine_trunc	0.56397	0.524331	0.00591305	14.2276	0.0030899	1	49.3374	-92.6747	-90.9799	0.000384606	11	13
csf_vs_plasma_full	0.991326	0.990603	0.00258697	1371.41	9.64523e-14	1	64.6157	-123.231	-121.314	8.03089e-05	12	14
csf_vs_plasma_trunc	0.926844	0.920193	0.00242203	139.363	1.37613e-07	1	60.9406	-115.881	-114.186	6.45284e-05	11	13
