# Supplementary material for: Multiple neonicotinoids in children’s cerebro-spinal fluid, plasma, and urine
Source: Environ Health. 2022 Jan 11;21:10. doi: 10.1186/s12940-021-00821-z (PMC8750865; doi:10.1186/s12940-021-00821-z)
Supplement: Supplementary file 7 — Additional file 7: Supplementary Table 5. (models coefficients). Coefficient and associated p-values of the regression models, with or without extreme value (Cook distance > 1). [file 12940_2021_821_MOESM7_ESM.xlsx]

## Sheet: models_coeff
Model	term	estimate	std.error	statistic	p.value
csf_vs_urine_full	(Intercept)	0.00561996	0.0017127	3.28135	0.00656372
csf_vs_urine_full	data_EH$urine	0.0161941	0.000979269	16.5369	1.26771e-09
csf_vs_urine_trunc	(Intercept)	0.00501616	0.00243848	2.05709	0.0641869
csf_vs_urine_trunc	data_EH$urine[-1]	0.0178684	0.00473718	3.77195	0.0030899
csf_vs_plasma_full	(Intercept)	0.00202154	0.000823779	2.45399	0.0303709
csf_vs_plasma_full	data_EH$plasma	0.583706	0.015762	37.0326	9.64523e-14
csf_vs_plasma_trunc	(Intercept)	0.000589977	0.00116476	0.506522	0.622489
csf_vs_plasma_trunc	data_EH$plasma[-1]	0.674193	0.0571098	11.8052	1.37613e-07
